# Supplementary material for: Role and Regulatory Mechanism of circRNA_14820 in the Proliferation and Differentiation of Goat Skeletal Muscle Satellite Cells
Source: Int J Mol Sci. 2024 Aug 15;25(16):8900. doi: 10.3390/ijms25168900 (PMC11354305; doi:10.3390/ijms25168900)
Supplement: Supplementary file 1 [file ijms-25-08900-s001.zip]

Archive with 1 entries (1 files):
- ijms-3121810-supplementary.pdf
